# Supplementary material for: Tocilizumab and Rituximab in Systemic Sclerosis: A Real-Life Retrospective Observational Study Across Different Clinical Phenotypes
Source: J Pers Med. 2026 Mar 30;16(4):186. doi: 10.3390/jpm16040186 (PMC13117874; doi:10.3390/jpm16040186)
Supplement: Supplementary file 1 [file jpm-16-00186-s001.zip]

Archive with 1 entries (1 files):
- jpm-4185496-supplementary.pdf
